# Supplementary material for: A Novel Peptide-Based Detection of SARS-CoV-2 Antibodies
Source: Biomimetics (Basel). 2023 Feb 22;8(1):89. doi: 10.3390/biomimetics8010089 (PMC10046560; doi:10.3390/biomimetics8010089)
Supplement: Supplementary file 1 [file biomimetics-08-00089-s001.zip]

Archive with 1 entries (1 files):
- biomimetics-2195448-supplementary.pdf
